# Supplementary material for: Upregulation of spondin-2 predicts poor survival of colorectal carcinoma patients
Source: Oncotarget. 2015 Apr 14;6(17):15095–110. doi: 10.18632/oncotarget.3822 (PMC4558138; doi:10.18632/oncotarget.3822)
Supplement: Supplementary file 1 [file oncotarget-06-15095-s001.xlsx]

## Sheet: Sheet1
Supplementary Table 1. Univariate and multivariate Cox regression analyses of SPON2 mRNA expression and clinical variables for overall survival of CRC patiens.
The anlaysis was performed using Smith Colorectal 2 dataset from the Oncomine cancer gene expression microarray DB (https://www.oncomine.org/resource/login.html).
b, regression coefficient; SE, standerd error; CI, confidence interval.
Methods	Variables	b	SE (b)	Wald χ2	p	Hazard ratio	95% CI
Univariate Cox regression
	Age	0.0139652	0.0181828	0.58989	0.442462	1.01406	(0.979, 1.051)
	Grade	1.52355	0.78085	3.80694	0.0510407	4.58846	(0.993, 21.2)
	Recurrence	2.24723	0.522917	18.4685	1.72735e-05	9.46154	(3.395, 26.368)
	Sex	-0.388638	0.456752	0.723985	0.39484	0.67798	(0.277, 1.66)
	SPON2 expression	1.17715	0.489639	5.77978	0.0162116	3.24511	(1.243, 8.473)
	Stage	1.08925	0.328126	11.0199	0.000901407	2.97205	(1.562, 5.654)
Multivariate Cox regression
	Grade	2.151	0.924	5.417	0.02	8.595	(1.404, 52.599)
	Recurrence	2.061	0.775	7.082	0.008	7.857	(1.722, 35.859)
