# Supplementary material for: Upregulation of spondin-2 predicts poor survival of colorectal carcinoma patients
Source: Oncotarget. 2015 Apr 14;6(17):15095–110. doi: 10.18632/oncotarget.3822 (PMC4558138; doi:10.18632/oncotarget.3822)
Supplement: Supplementary file 2 [file oncotarget-06-15095-s002.xlsx]

## Sheet: Sheet1
Supplementary Table 2. The reported performence of SPON2 as a molecular marker in diagnosis of prostate cancer and ovarian cancer.
AUC, area under curve. NA, not available.
Cancer	Sensitivity	Specificity	SPON2 serum concentration	AUC	Normal control cases	Cancer cases	References
Prostate cancer	1	0.846	8 ng/mL	0.942	13	70	Qian X, et al. PloS one. 2012;7(5):e37225.
Prostate cancer	0.86	1	36 ng/mL	0.952	68	286	Lucarelli G, et al. J Urol. 2013;190(6):2271-7.
Prostate cancer	NA	NA	NA	0.731	555	1023	Iris Simon, et al. Cancer Res. 2004;64:97.
Ovaian Cancer	0.95	0.25	NA	0.78	108	68	Simon I, et al. Gynecol Oncol. 2007;106(1):112-8.
Ovaian Cancer	NA	NA	NA	0.58-0.75	70	34	Anderson GL, et al. J Natl Cancer Inst. 2010;102(1):26-38.
Ovaian Cancer	NA	NA	NA	0.72	555	1023	Iris Simon, et al. Cancer Res. 2004;64:97.
